# Supplementary material for: Innovative Bitumen Modification Technology Using Industrial Waste Enamels in Asphalt Mixtures Production
Source: Materials (Basel). 2026 Jul 15;19(14):3054. doi: 10.3390/ma19143054 (PMC13413565; doi:10.3390/ma19143054)
Supplement: Supplementary file 1 [file materials-19-03054-s001.zip]

Archive with 1 entries (1 files):
- materials-4277109-supplementary.pdf
